# Supplementary material for: The impact of the National Programme to Eliminate Lymphatic Filariasis on filariasis morbidity in Sri Lanka: Comparison of current status with retrospective data following the elimination of lymphatic filariasis as a public health problem
Source: PLoS Negl Trop Dis. 2024 Aug 14;18(8):e0012343. doi: 10.1371/journal.pntd.0012343 (PMC11324254; doi:10.1371/journal.pntd.0012343)
Supplement: S1 Data — (CSV) [file pntd.0012343.s001.csv]

District	Year	n	Population	LF_rate
Colombo	2012	413	2324	1.777108434
Gampaha	2012	103	2304	0.447048611
Kalutara	2012	70	1221	0.573300573
Galle	2012	35	1063	0.32925682
Matara	2012	10	814	0.122850123
Kurunegala	2012	42	1618	0.259579728
Puttalam	2012	9	762	0.118110236
Colombo	2013	395	2339	1.688755879
Gampaha	2013	293	2324	1.260757315
Kalutara	2013	43	1233	0.348742903
Galle	2013	65	1074	0.605214153
Matara	2013	7	824	0.084951456
Kurunegala	2013	60	1634	0.367197062
Puttalam	2013	30	771	0.389105058
Colombo	2014	494	2353	2.099447514
Gampaha	2014	198	2339	0.846515605
Kalutara	2014	52	1242	0.418679549
Galle	2014	83	1083	0.766389658
Matara	2014	88	832	1.057692308
Kurunegala	2014	31	1647	0.188221008
Puttalam	2014	81	778	1.041131105
Colombo	2015	289	2364	1.22250423
Gampaha	2015	183	2355	0.777070064
Kalutara	2015	95	1252	0.758785942
Galle	2015	94	1093	0.860018298
Matara	2015	78	840	0.928571429
Kurunegala	2015	40	1661	0.240818784
Puttalam	2015	78	786	0.992366412
Colombo	2016	225	2387	0.942605781
Gampaha	2016	205	2373	0.863885377
Kalutara	2016	46	1263	0.364212193
Galle	2016	70	1104	0.634057971
Matara	2016	79	848	0.931603774
Kurunegala	2016	23	1680	0.136904762
Puttalam	2016	105	797	1.317440402
Colombo	2017	225	2419	0.93013642
Gampaha	2017	205	2391	0.857381849
Kalutara	2017	46	1271	0.361919748
Galle	2017	70	1113	0.628930818
Matara	2017	79	851	0.928319624
Kurunegala	2017	23	1694	0.135773318
Puttalam	2017	105	814	1.28992629
Colombo	2018	234	2439	0.959409594
Gampaha	2018	148	2409	0.614362806
Kalutara	2018	89	1281	0.694769711
Galle	2018	70	1124	0.622775801
Matara	2018	60	858	0.699300699
Kurunegala	2018	17	1711	0.099357101
Puttalam	2018	87	825	1.054545455
Colombo	2019	243	2448	0.992647059
Gampaha	2019	172	2417	0.711625983
Kalutara	2019	98	1284	0.763239875
Galle	2019	109	1130	0.96460177
Matara	2019	76	864	0.87962963
Kurunegala	2019	20	1719	0.116346713
Puttalam	2019	154	832	1.850961538
Colombo	2020	131	2455	0.533604888
Gampaha	2020	112	2423	0.462236896
Kalutara	2020	38	1287	0.295260295
Galle	2020	84	1135	0.740088106
Matara	2020	76	866	0.877598152
Kurunegala	2020	15	1726	0.086906141
Puttalam	2020	89	837	1.063321386
Colombo	2021	65	2480	0.262096774
Gampaha	2021	81	2439	0.332103321
Kalutara	2021	22	1296	0.169753086
Galle	2021	23	1147	0.200523104
Matara	2021	55	873	0.630011455
Kurunegala	2021	15	1743	0.08605852
Puttalam	2021	61	849	0.718492344
Colombo	2022	103	2478	0.415657789
Gampaha	2022	103	2439	0.422304223
Kalutara	2022	88	1292	0.681114551
Galle	2022	50	1147	0.435919791
Matara	2022	97	874	1.109839817
Kurunegala	2022	20	1742	0.114810563
Puttalam	2022	66	850	0.776470588
