# Supplementary material for: The impact of the National Programme to Eliminate Lymphatic Filariasis on filariasis morbidity in Sri Lanka: Comparison of current status with retrospective data following the elimination of lymphatic filariasis as a public health problem
Source: PLoS Negl Trop Dis. 2024 Aug 14;18(8):e0012343. doi: 10.1371/journal.pntd.0012343 (PMC11324254; doi:10.1371/journal.pntd.0012343)
Supplement: S2 Data — (CSV) [file pntd.0012343.s002.csv]

Year	Cases	Pop
2007	2717	9956
2008	2571	10060
2009	2776	10174
2010	2914	10273
2011	2731	10381
2012	2594	9888
2013	2547	9966
2014	2615	10059
2015	2615	10153
2016	2360	10265
2017	2189	10382
2018	2104	10492
2019	2067	10556
2020	1588	10613
2021	1300	10727
2022	1869	10740
